# Supplementary material for: Php4 Is a Key Player for Iron Economy in Meiotic and Sporulating Cells
Source: G3 (Bethesda). 2016 Jul 26;6(10):3077–95. doi: 10.1534/g3.116.031898 (PMC5068932; doi:10.1534/g3.116.031898)
Supplement: Supplemental Material [file supp_g3.116.031898_TableS1.xlsx]

## Sheet: Sheet1
Table S1. Genes expressed at higher levels in iron-replete cells
Gene ID		Gene name		Gene DB Annotation	Fold changes
					WT, (+Fe vs -Fe)
SPNCRNA.325				non-coding RNA (predicted)	36.51
SPBP23A10.16		sdh4+		TIM22 inner membrane protein import complex anchor subunit Tim18	23.7
SPAC140.01		sdh2+		succinate dehydrogenase (ubiquinone) iron-sulfur protein subunit (predicted)	20.16
SPAC26F1.14c		aif1+		apoptosis-inducing factor homolog Aif1 (predicted)	11.38
SPCC645.03c		isa1+		mitochondrial iron-sulfur protein Isa1	11.35
SPCC757.07c		ctt1+		catalase	9.384
SPCC191.07		cyc1+		cytochrome c	6.953
SPAC869.06c		hry1+		HHE domain cation binding protein (predicted)	6.826
SPAC5H10.06c		adh4+		alcohol dehydrogenase Adh4	6.822
SPAC1556.02c		sdh1+		succinate dehydrogenase Sdh1 (predicted)	6.471
SPAC24C9.06c				aconitate hydratase (predicted)	5.997
SPCC330.12c		sdh3+		succinate dehydrogenase (ubiquinone) cytochrome b subunit (predicted)	5.923
SPAC977.01				S. pombe specific 5Tm protein family	5.731
SPAC750.05c				S. pombe specific 5Tm protein family	5.57
SPCC1235.02		bio2+		biotin synthase	5.342
SPNCRNA.31		prl31		non-coding RNA, poly(A)-bearing (predicted)	5.192
SPBC359.06		mug14+		adducin	5.127
SPAC9E9.03		leu2+		3-isopropylmalate dehydratase Leu2 (predicted)	5.012
SPNCRNA.867				intergenic RNA (predicted)	4.86
SPBC18H10.14		rps1601+		40S ribosomal protein S16 (predicted)	4.548
SPCPB1C11.01		amt1+		ammonium transmembrane transporter Amt1	4.256
SPBP19A11.02c				Schizosaccharomyces pombe specific protein, predicted GPI anchored	4.088
SPAC5H10.07				Schizosaccharomyces pombe specific protein	4.031
SPNCRNA.1314				intergenic RNA (predicted), possible alternative UTR	3.993
SPBPB2B2.19c				S. pombe specific 5Tm protein family	3.91
SPBC685.03				Schizosaccharomyces specific protein	3.839
SPCC1235.12c		mug146+		Schizosaccharomyces specific protein Mug46	3.715
SPBPB21E7.02c				phosphoglycerate mutase family	3.711
SPAC869.08		pcm2+		protein-L-isoaspartate O-methyltransferase Pcm2 (predicted)	3.633
SPNCRNA.1457				antisense RNA (predicted)	3.626
SPAC186.02c				hydroxyacid dehydrogenase (predicted)	3.626
SPBC16D10.06		zrt1+		ZIP zinc transmembrane transporter Zrt1	3.626
SPBC14F5.06		rli1+		iron-sulfur ATPase involved in ribosome biogenesis and translation Rli1 (predicted)	3.537
SPAC869.07c		mel1+		alpha-galactosidase, melibiase	3.5
SPBC16H5.06		rip1+		ubiquinol-cytochrome-c reductase complex subunit 5	3.48
SPSNORNA.04		snoZ5		small nucleolar RNA Z5	3.473
SPCC663.13c		naa50+		NatA N-acetyltransferase subunit Naa50 (predicted)	3.471
SPCC663.14c		trp663+		TRP-like ion channel (predicted)	3.449
SPSNORNA.31		snoR39a		small nucleolar RNA snR39	3.448
SPAC17G8.08c				human TMEM165 homolog, implicated in calcium tranport	3.443
SPNCRNA.242				non-coding RNA (predicted)	3.429
SPCC16A11.10c		oca8+		cytochrome b5 (predicted)	3.357
SPNCRNA.1063				intergenic RNA (predicted), possible alternative UTR	3.309
SPBPB10D8.02c				arylsulfatase (predicted)	3.306
SPSNORNA.24		snoR39b		small nucleolar RNA R39b (predicted)	3.28
SPAC1687.16c		erg31+		C-5 sterol desaturase Erg31	3.238
SPAC869.05c				sulfate transmembrane transporter (predicted)	3.199
SPNCRNA.495				non-coding RNA (predicted)	3.184
SPBC32H8.13c		mok12+		alpha-1,3-glucan synthase Mok12	3.096
SPBC3B9.19		mge1+		mitochondrial GrpE domain chaperone protein (predicted)	3.076
SPBC56F2.09c		arg5+		arginine specific carbamoyl-phosphate synthase subunit Arg5 (predicted)	3.035
SPBC18E5.07				DUF3210 family protein	2.997
SPAC24B11.13		hem3+		hydroxymethylbilane synthase Hem3 (predicted)	2.988
SPBC1718.03		ker1+		DNA-directed RNA polymerase I complex subunit Ker1	2.984
SPNCRNA.392				non-coding RNA (predicted)	2.983
SPAPB1E7.07		glt1+		glutamate synthase Glt1 (predicted)	2.982
SPSNORNA.06		snoZ3		small nucleolar RNA Z3	2.962
SPAC1486.11		fmc1+		mitochondrial matrix protein, F1F0 ATP synthase assembly factor Fmc1 (predicted)	2.959
SPBC1711.12				serine-type peptidase activity	2.943
SPCC1235.11		mpc1+		mitochondrial pyruvate transmembrane transporter subunit Mpc1 (predicted)	2.938
SPBC725.03				pyridoxamine 5'-phosphate oxidase (predicted)	2.923
SPNCRNA.1205				intergenic RNA (predicted), possible alternative UTR	2.912
SPSNORNA.32		sno12		box H/ACA small nucleolar RNA 12/snR99	2.906
SPBC609.01				ribonuclease II (RNB) family, involved in nuclear-transcribed mRNA catabolic process (predicted)	2.899
SPBC17D1.01				transcriptional regulatory protein Spp41 (predicted)	2.87
SPNCRNA.727				intergenic RNA (predicted)	2.86
SPSNORNA.35		snR3		box H/ACA small nucleolar RNA snR3	2.847
SPBC11C11.05				KRE9 family cell wall 1,6-beta-glucan biosynthesis protein (predicted)	2.838
SPNCRNA.942				intergenic RNA (predicted)	2.834
SPBC1652.02				APC amino acid transmembrane transporter (predicted)	2.814
SPAC3C7.02c		pil2+		meiotic eisosome BAR domain protein Pil2	2.782
SPAC17G8.06c				dihydroxy-acid dehydratase (predicted)	2.781
SPAC869.11		cat1+		cationic amino acid transmembrane transporter Cat1	2.77
SPNCRNA.1523				antisense RNA (predicted), possible alternative UTR	2.77
SPSNORNA.17		snoR58		small nucleolar RNA snR58 (predicted)	2.752
SPAC5H10.11		gmh1+		alpha-1,2-galactosyltransferase Gmh1 (predicted)	2.751
SPAC6B12.09		trm10+		tRNA m(1)G methyltransferase Trm10	2.747
SPAC977.14c				aldo/keto reductase, predicted calcium channel regulator	2.724
SPAC11D3.13		hsp3104+		ThiJ domain protein	2.715
SPAC1002.16c				plasma membrane nicotinic acid transmembrane transporter (predicted)	2.714
SPAC6C3.02c				mitochondrial CHCH domain protein (predicted)	2.692
SPBC6B1.03c				Pal1 family protein	2.68
SPBC3H7.03c				2-oxoglutarate dehydrogenase (lipoamide) (e1 component of oxoglutarate dehydrogenase complex) (predicted)	2.674
SPCC191.06				Schizosaccharomyces pombe specific protein	2.67
SPCC1281.04				pyridoxal reductase (predicted)	2.658
SPBC14F5.12c		cbh2+		CENP-B homolog Cbh2	2.658
SPBC1711.11				autophagy associated protein (predicted)	2.657
SPCC1020.01c		pma2+		P-type proton ATPase, P3-type Pma2	2.654
SPNCRNA.861				intergenic RNA (predicted)	2.651
SPBC21H7.07c		his5+		imidazoleglycerol-phosphate dehydratase His5	2.636
SPCC737.02c		qcr7+		ubiquinol-cytochrome-c reductase complex subunit 6 (predicted)	2.622
SPSNORNA.03		snoZ7		small nucleolar RNA Z7	2.613
SPAC869.02c		yhb1+		nitric oxide dioxygenase Yhb1	2.612
SPBC25H2.07		tif11+		translation initiation factor eIF1A	2.601
SPAC6B12.08		mug185+		Co-chaperone for ATPase activity (predicted)	2.601
SPBPB2B2.08				conserved fungal protein	2.597
SPNCRNA.497				non-coding RNA (predicted)	2.587
SPCC736.05		wtf7+		wtf element Wtf7	2.581
SPAP14E8.05c				UPF0136 family mitochondrial protein, implicated in heme biosynthesis	2.571
SPBPB10D8.04c				transmembrane transporter (predicted)	2.57
SPAC1556.03		azr1+		serine/threonine protein phosphatase Azr1	2.56
SPAC23H4.06		gln1+		glutamate-ammonia ligase Gln1	2.555
SPNCRNA.1490				intergenic RNA (predicted)	2.553
SPNCRNA.1032				intergenic RNA (predicted)	2.548
SPBC577.14c		spa1+		ornithine decarboxylase antizyme with +1 programmed ribosomal frameshift Spa1	2.525
SPBPB2B2.18				Schizosaccharomyces specific protein	2.523
SPBC1703.06		pof10+		F-box protein Pof10	2.52
SPBC1703.12		ubp9+		ubiquitin C-terminal hydrolase Ubp9	2.52
SPSNORNA.07		snR41		small nucleolar RNA snR41 (predicted)	2.517
SPSNORNA.10		snoZ16		small nucleolar RNA Z16 (predicted)	2.513
SPCC4G3.08		psk1+		serine/threonine protein kinase Psk1	2.512
SPCC338.10c		cox5+		cytochrome c oxidase subunit V (predicted)	2.511
SPBC29A3.18		cyt1+		cytochrome c1 Cyt1 (predicted)	2.509
SPAC3F10.05c		mug113+		T5orf172 family protein	2.505
SPCC1795.06		map2		P-factor pheromone Map2	2.505
SPCC4G3.03				WD40/YVTN repeat-like protein	2.505
SPAPB1A10.08				Schizosaccharomyces specific protein	2.501
SPAC15A10.17		coa2+		cytochrome C oxidase assembly factor Coa2 (predicted)	2.501
SPBC947.15c		nde1+		mitochondrial NADH dehydrogenase (ubiquinone) Nde1 (predicted)	2.496
SPBC1A4.04				Schizosaccharomyces specific protein	2.492
SPBC21.07c		ppk24+		serine/threonine protein kinase Ppk24	2.484
SPAP8A3.05		ski7+		ski complex interacting GTPase Ski7	2.481
SPNCRNA.510				non-coding RNA (predicted)	2.48
SPAC3F10.06c		rit1+		initiator methionine tRNA 2'-O-ribosyl phosphate transferase (predicted)	2.48
SPAC15A10.07				Schizosaccharomyces specific protein	2.474
SPAC4G8.07c		trm2+		tRNA (m5U54) methyltransferase Trm2 (predicted)	2.472
SPNCRNA.514				non-coding RNA (predicted)	2.463
SPAC13G7.06		met16+		phosphoadenosine phosphosulfate reductase	2.463
SPNCRNA.1325				intergenic RNA (predicted), possible alternative UTR	2.456
SPAC23H3.11c				glucosidase (predicted)	2.449
SPAC750.01				aldo/keto reductase family protein	2.44
SPBC31A8.02				pseudogene	2.432
SPNCRNA.1157				intergenic RNA (predicted)	2.425
SPNCRNA.32		prl32		non-coding RNA, poly(A)-bearing (predicted)	2.419
SPAC869.03c				urea transmembrane transporter (predicted)	2.417
SPNCRNA.1478				antisense RNA (predicted)	2.4
SPNCRNA.254				non-coding RNA (predicted)	2.399
SPCC830.08c		yop1+		ER membrane protein DP1/Yop1	2.398
SPBC19C2.04c		ubp11+		ubiquitin C-terminal hydrolase Ubp11	2.387
SPNCRNA.723				intergenic RNA (predicted)	2.383
SPBC2G2.17c				beta-glucosidase Psu2 (predicted)	2.377
SPCC757.09c		rnc1+		RNA-binding protein that suppresses calcineurin deletion Rnc1	2.376
SPBC16C6.08c		qcr6+		ubiquinol-cytochrome-c reductase complex subunit 8, hinge protein (predicted)	2.372
SPSNORNA.05		snoZ4		small nucleolar RNA Z4	2.352
SPSNORNA.16		snoR56		small nucleolar RNA snR56 (predicted)	2.343
SPNCRNA.822				antisense RNA (predicted)	2.336
SPNCRNA.1305				antisense RNA (predicted)	2.333
SPNCRNA.507				non-coding RNA (predicted)	2.331
SPNCRNA.491				non-coding RNA (predicted)	2.325
SPNCRNA.1189				antisense RNA (predicted), possible alternative UTR	2.321
SPBC19C7.09c		uve1+		endonuclease Uve1	2.314
SPNCRNA.30				non-coding RNA (predicted)	2.313
SPAC4H3.02c		swc3+		Swr1 complex subunit Swc3	2.313
SPAC9E9.02				dubious	2.31
SPCC11E10.07c				translation initiation factor eIF2B alpha subunit (predicted)	2.306
SPCC1840.07c				phosphoprotein phosphatase (predicted)	2.305
SPSNORNA.08		snR70		small nucleolar RNA snR70 (predicted)	2.301
SPNCRNA.133				non-coding RNA (predicted)	2.289
SPBC1711.05				nucleocytoplasmic transport chaperone Srp40 (predicted)	2.287
SPAC22A12.01c		pso2+		DNA 5' exonuclease (predicted)	2.287
SPAC3F10.07c		erf4+		palmitoyltransferase complex subunit Erf4 (predicted)	2.275
SPAC25A8.03c				DUF185 protein, mitochondrial	2.266
SPSNORNA.26		snoU18		small nucleolar RNA U18	2.264
SPCC965.03		vma8+		V-type ATPase V1 subunit D (predicted)	2.259
SPAC13F5.03c		gld1+		mitochondrial glycerol dehydrogenase Gld1	2.252
SPCC18.14c		rpp0		60S acidic ribosomal protein Rpp0 (predicted)	2.251
SPAC1039.11c		gto1+		alpha-glucosidase (predicted)	2.249
SPBC27B12.10c		tom7+		mitochondrial TOM complex subunit Tom7 (predicted)	2.238
SPCC550.06c		hsp10+		mitochondrial heat shock protein Hsp10 (predicted)	2.238
SPAC8C9.03		cgs1+		cAMP-dependent protein kinase regulatory subunit Cgs1	2.234
SPCC622.12c		gdh1+		NADP-specific glutamate dehydrogenase Gdh1 (predicted)	2.232
SPCC18.09c		hnt3+		aprataxin Hnt3	2.232
SPBP19A11.01		gcv3+		glycine decarboxylase complex subunit H (predicted)	2.231
SPAC5D6.09c		mug86+		acetate transmembrane transporter (predicted)	2.224
SPNCRNA.1087				antisense RNA (predicted)	2.223
SPCC970.02				mannan endo-1,6-alpha-mannosidase (predicted)	2.218
SPCC70.04c				Schizosaccharomyces pombe specific protein	2.216
SPCC1322.10				cell wall protein Pwp1	2.208
SPBC9B6.03				zf-FYVE type zinc finger protein	2.201
SPCC320.07c		mde7+		RNA-binding protein Mde7	2.193
SPCC417.15				dubious	2.19
SPBC29A10.14		rec8+		meiotic cohesin complex subunit Rec8	2.183
SPBC19C7.12c		omh1+		alpha-1,2-mannosyltransferase Omh1	2.182
SPNCRNA.940				intergenic RNA (predicted)	2.173
SPBP8B7.27		mug30+		HECT-type ubiquitin-protein ligase E3 (predicted)	2.166
SPNCRNA.1617				antisense RNA (predicted)	2.161
SPAC20G8.04c				mitochondrial electron transfer flavoprotein-ubiquinone oxidoreductase Cir2 (predicted)	2.158
SPAC4F10.08		mug126+		Schizosaccharomyces pombe specific protein	2.157
SPCC737.04				UPF0300 family protein 6	2.153
SPSNORNA.25		snoZ30		C/D containing snoRNA Z30	2.149
SPCC1442.09		trp3+		anthranilate synthase component I (predicted)	2.149
SPCC1682.01		qcr9+		ubiquinol-cytochrome-c reductase complex subunit 9 (predicted)	2.148
SPBC9B6.08		clc1+		clathrin light chain	2.143
SPBC27B12.07				conserved fungal protein	2.143
SPCC330.13		rpc37+		DNA-directed RNA polymerase III complex subunit Rpc37 (predicted)	2.141
SPBC28E12.02				RNA-binding protein	2.129
SPBC16H5.10c		prp43+		ATP-dependent RNA helicase Prp43	2.129
SPAC3C7.01c		sac12+		inositol polyphosphate phosphatase (predicted)	2.128
SPAC23C11.11		cka1+		serine/threonine protein kinase Cka1	2.128
SPAC144.10c		gwt1+		pig-W	2.127
SPAC869.10c		put4+		proline specific plasma membrane permease Put4 (predicted)	2.126
SPBC27B12.14				mitochondrial membrane protein complex assembly protein (predicted)	2.122
SPCC191.05c				nucleoside 2-deoxyribosyltransferase (predicted)	2.118
SPNCRNA.1604				intergenic RNA (predicted)	2.115
SPBC1685.11		rlp1+		RecA family ATPase Rlp1	2.113
SPBC776.16		mis20+		centromere protein Mis20/Eic2	2.112
SPBC21D10.12		hob1+		BAR adaptor protein Hob1	2.112
SPAP27G11.09c		rib1+		GTP cyclohydrolase Rib1 (predicted)	2.107
SPBC649.04		uvi15+		UV-induced protein Uvi15	2.105
SPAC31G5.12c		maf1+		repressor of RNA polymerase III Maf1	2.103
SPAC26A3.02		myh1+		adenine DNA glycosylase Myh1	2.1
SPAC22F8.02c		pvg5+		PvGal biosynthesis protein Pvg5	2.094
SPCC11E10.06c		elp4+		elongator complex subunit Elp4 (predicted)	2.091
SPNCRNA.1601				antisense RNA (predicted), possible alternative UTR	2.083
SPNCRNA.1324				antisense RNA (predicted)	2.082
SPCC306.07c				U3 snoRNP-associated protein Cic1/Utp30 family (predicted)	2.081
SPBC215.08c		arg4+		arginine specific carbamoyl-phosphate synthase Arg4 (predicted)	2.081
SPAC1486.01		sod2+		mitochondrial superoxide dismutase Sod2	2.073
SPBPB8B6.05c				L-asparaginase (predicted)	2.066
SPBC26H8.02c		sec9+		SNAP-25 homologue, t-SNARE component Sec9	2.066
SPAC664.08c		bfr2+		traub family protein involved in ribosome biogenesis (predicted)	2.064
SPAC12B10.07		acp1+		F-actin capping protein alpha subunit	2.058
SPCC1259.14c		meu27+		UPF0300 family protein 5	2.054
SPAC11G7.01				serine-rich Schizosaccharomyces specific protein	2.054
SPAC57A10.02		cdr2+		serine/threonine protein kinase Cdr2	2.052
SPNCRNA.1075				antisense RNA (predicted)	2.051
SPNCRNA.1055				intergenic RNA (predicted), possible alternative UTR	2.05
SPAC1F12.07		ser1+		phosphoserine aminotransferase (predicted)	2.044
SPNCRNA.383				non-coding RNA (predicted)	2.038
SPAC664.06		rlp7+		ribosomal protein L7-like Rlp7 involved in ribosome biogenesis (predicted)	2.038
SPCC320.11c		nip7+		RNA-binding protein involved in ribosome biogenesis Nip7 (predicted)	2.034
SPBC1683.10c		pcl1+		ferrous iron/manganese transmembrane transporter Pcl1	2.034
SPBP23A10.15c		qcr1+		mitochondrial processing peptidase (MPP) complex beta subunit Mas1 (predicted)	2.026
SPAC977.02				S. pombe specific 5Tm protein family	2.024
SPSNORNA.29		sno52		small nucleolar RNA R52	2.02
SPAPB1E7.11c				Schizosaccharomyces specific protein	2.017
SPNCRNA.319				non-coding RNA (predicted)	2.014
SPBC577.02		rpl3801+		60S ribosomal protein L38 (predicted)	2.013
SPCC1450.02		bdf1+		Swr1 complex bromodomain subunit Brf1	2.01
SPAC694.04c				conserved eukaryotic protein	2.01
SPNCRNA.276				non-coding RNA (predicted)	2.009
SPBC2F12.08c		ceg1+		mRNA guanylyltransferase Ceg1	2.008
SPNCRNA.1343				intergenic RNA (predicted)	2.005
SPBC21D10.10		bdc1+		bromodomain containing protein 1, Bdc1	2.005
SPBC19F8.06c		meu22+		amino acid transmembrane transporter, predicted Meu22	2.004
SPCC1450.10c				iron hydrogenase (predicted)	2.003
