# Supplementary material for: Php4 Is a Key Player for Iron Economy in Meiotic and Sporulating Cells
Source: G3 (Bethesda). 2016 Jul 26;6(10):3077–95. doi: 10.1534/g3.116.031898 (PMC5068932; doi:10.1534/g3.116.031898)
Supplement: Supplemental Material [file supp_g3.116.031898_TableS2.xlsx]

## Sheet: Sheet1
Table S2. Genes expressed at higher levels in iron-deficient cells
Gene ID		Gene name		Gene DB Annotation	Fold changes
					WT, (-Fe vs +Fe)
SPAC1F8.02c		shu1+		heme import protein Shu1	9.25926
SPCC548.07c		ght1+		hexose transmembrane transporter Ght1	7.63359
SPBPB2B2.06c				phosphoprotein phosphatase (predicted)	5.91716
SPAC1F8.03c		str3+		siderophore-iron transporter Str3	5.88235
SPAC1F7.08		fio1+		iron transport multicopper oxidase Fio1	4.87805
SPAC1F7.07c		fip1+		iron permease Fip1	4.36681
SPBC1683.09c		frp1+		ferric-chelate reductase Frp1	4.01606
SPCC794.01c		zwf2+		glucose-6-phosphate 1-dehydrogenase Zwf2 (predicted)	4
SPNCRNA.111				intergenic RNA (predicted)	3.73134
SPBP35G2.16c		ecl2+		extender of the chronological lifespan protein Ecl2	3.71747
SPCC1739.08c				short chain dehydrogenase (predicted)	3.7037
SPAC3G9.11c		pdc201+		pyruvate decarboxylase (predicted)	3.69004
SPAC1F8.01		ght3+		hexose transmembrane transporter Ght3	3.64964
SPCC1529.01				transmembrane transporter (predicted)	3.62319
SPNCRNA.402				non-coding RNA (predicted)	3.58423
SPBC29A10.02		spo5+		meiotic RNA-binding protein 1	3.47222
SPBC530.07c				TENA/THI family protein	3.46021
SPNCRNA.1120				intergenic RNA (predicted)	3.34448
SPAC19G12.16c		adg2+		conserved fungal protein Adg2	3.19489
SPNCRNA.1121				intergenic RNA (predicted)	3.04878
SPNCRNA.1652				intergenic RNA (predicted)	3.03951
SPCC548.06c		ght8+		hexose transmembrane transporter Ght8 (predicted)	2.82486
SPBC1683.08		ght4+		hexose transmembrane transporter Ght4	2.76243
SPBC1773.05c		tms1+		hexitol dehydrogenase (predicted)	2.75482
SPCC1235.14		ght5+		hexose transmembrane transporter Ght5	2.68817
SPNCRNA.1531				intergenic RNA (predicted), possible alternative UTR	2.63852
SPBC3E7.02c		hsp16+		heat shock protein Hsp16	2.57069
SPBC8E4.05c				fumarate lyase superfamily	2.57069
SPAC1565.01		rcf2+		cytochrome c oxidase assembly protein Rcf2	2.52525
SPBC1604.04				mitochondrial thiamine pyrophosphate transmembrane transporter (predicted)	2.51256
SPBC947.05c		frp2+		ferric-chelate reductase Frp2 (predicted)	2.46305
SPNCRNA.269				non-coding RNA (predicted)	2.457
SPAC630.08c		erg25+		C-4 methylsterol oxidase (predicted)	2.45098
SPBC119.03				human COMT catechol O-methyltransferase homolog 1	2.42131
SPCC1919.05		ski3+		Ski complex TPR repeat subunit Ski3 (predicted)	2.39808
SPBC887.15c		sur2+		sphingosine hydroxylase Sur2	2.32558
SPBC19C2.09		sre1+		sterol regulatory element binding protein, transcription factor Sre1	2.29885
SPAC22G7.11c		cum1+		conserved fungal protein	2.29885
SPNCRNA.07		meu3		non-coding RNA Meu3	2.2779
SPBPJ4664.01		dps1+		decaprenyl diphosphate synthase subunit Dps1	2.27273
SPCC13B11.01		adh1+		alcohol dehydrogenase Adh1	2.25225
SPBC1347.11		sro1+		stress responsive orphan 1	2.19298
SPAC17A2.10c				Schizosaccharomyces pombe specific protein	2.18818
SPNCRNA.1522				intergenic RNA (predicted)	2.17391
SPBC8D2.03c		hhf2+		histone H4 h4.2	2.15983
SPNCRNA.1366				intergenic RNA (predicted)	2.14133
SPCC338.18				Schizosaccharomyces pombe specific protein	2.1322
SPAC17A2.01		bsu1+		high-affinity import carrier for pyridoxine, pyridoxal, and pyridoxamine Bsu1	2.12314
SPBC651.04				Schizosaccharomyces specific protein	2.11416
SPAC144.12		rki1+		ribose 5-phosphate isomerase Rki1 (predicted)	2.09644
SPNCRNA.566				antisense RNA (predicted)	2.08768
SPAC19G12.09				NADH/NADPH dependent indole-3-acetaldehyde reductase	2.08333
SPBC32F12.01c		css1+		inositol phosphosphingolipid phospholipase C, Css1	2.07469
SPNCRNA.243				non-coding RNA (predicted)	2.07039
SPAC22A12.11		dak1+		dihydroxyacetone kinase Dak1	2.04082
SPBC16C6.02c		vps1302+		chorein homolog Vps1302 (predicted)	2.04082
SPAC8F11.10c		pvg1+		pyruvyltransferase Pvg1	2.02429
