# Supplementary material for: Php4 Is a Key Player for Iron Economy in Meiotic and Sporulating Cells
Source: G3 (Bethesda). 2016 Jul 26;6(10):3077–95. doi: 10.1534/g3.116.031898 (PMC5068932; doi:10.1534/g3.116.031898)
Supplement: Supplemental Material [file supp_g3.116.031898_TableS3.xlsx]

## Sheet: Sheet1
Table S3. Genes expressed at higher levels in php4∆ cells when iron is depleted
Gene ID		Gene name		Gene DB Annotation	Fold changes
					php4∆ vs WT (-Fe)
SPBP23A10.16		sdh4+		TIM22 inner membrane protein import complex anchor subunit Tim18	30.99
SPNCRNA.325				non-coding RNA (predicted)	28.32
SPAC140.01		sdh2+		succinate dehydrogenase (ubiquinone) iron-sulfur protein subunit (predicted)	18.79
SPAC26F1.14c		aif1+		apoptosis-inducing factor homolog Aif1 (predicted)	12.59
SPCC645.03c		isa1+		mitochondrial iron-sulfur protein Isa1	12.33
SPNCRNA.1314				intergenic RNA (predicted), possible alternative UTR	7.783
SPAC1556.02c		sdh1+		succinate dehydrogenase Sdh1 (predicted)	6.92
SPCC757.07c		ctt1+		catalase	6.62
SPCC330.12c		sdh3+		succinate dehydrogenase (ubiquinone) cytochrome b subunit (predicted)	6.51
SPAC24C9.06c		aco1+		aconitate hydratase Aco1 (predicted)	6.175
SPNCRNA.495				non-coding RNA (predicted)	6.122
SPAC9E9.03		leu2+		3-isopropylmalate dehydratase Leu2 (predicted)	5.971
SPCC191.07		cyc1+		cytochrome c	5.821
SPCC1235.02		bio2+		biotin synthase	5.227
SPNCRNA.1457				antisense RNA (predicted)	5.226
SPCPB1C11.01		amt1+		ammonium transmembrane transporter Amt1	5.213
SPAC869.06c		hry1+		HHE domain cation binding protein (predicted)	4.734
SPNCRNA.31		prl31		non-coding RNA, poly(A)-bearing (predicted)	4.596
SPAC13F5.03c		gld1+		mitochondrial glycerol dehydrogenase Gld1	4.537
SPCC1235.12c		mug146+		Schizosaccharomyces specific protein Mug46	4.37
SPCC191.06				Schizosaccharomyces pombe specific protein	4.362
SPBP19A11.02c				Schizosaccharomyces pombe specific protein, predicted GPI anchored	4.346
SPNCRNA.867				intergenic RNA (predicted)	4.306
SPBC14F5.06		rli1+		iron-sulfur ATPase involved in ribosome biogenesis and translation Rli1 (predicted)	4.235
SPBC18E5.07				DUF3210 family protein	4.136
SPAC1556.03		azr1+		serine/threonine protein phosphatase Azr1	3.738
SPCC663.13c		naa50+		NatA N-acetyltransferase subunit Naa50 (predicted)	3.694
SPCC663.14c		trp663+		TRP-like ion channel (predicted)	3.69
SPAC186.02c				hydroxyacid dehydrogenase (predicted)	3.69
SPBC21.07c		ppk24+		serine/threonine protein kinase Ppk24	3.687
SPAC1687.16c		erg31+		C-5 sterol desaturase Erg31	3.671
SPNCRNA.1087				antisense RNA (predicted)	3.662
SPNCRNA.30				non-coding RNA (predicted)	3.648
SPCC74.09		mug24+		RNA-binding protein, rrm type	3.608
SPBC1718.03		ker1+		DNA-directed RNA polymerase I complex subunit Ker1	3.601
SPNCRNA.1325				intergenic RNA (predicted), possible alternative UTR	3.597
SPAC17G8.06c				dihydroxy-acid dehydratase (predicted)	3.534
SPBC215.04		git11+		heterotrimeric G protein gamma subunit Git11	3.49
SPAC5H10.11		gmh1+		alpha-1,2-galactosyltransferase Gmh1 (predicted)	3.462
SPBC725.03				pyridoxamine 5'-phosphate oxidase (predicted)	3.438
SPCC736.05		wtf7+		wtf element Wtf7	3.383
SPBC32H8.13c		mok12+		alpha-1,3-glucan synthase Mok12	3.371
SPCC16A11.10c		oca8+		cytochrome b5 (predicted)	3.327
SPAC17G8.08c				human TMEM165 homolog, implicated in calcium tranport	3.283
SPAC750.05c				S. pombe specific 5Tm protein family	3.266
SPAC15A10.07				Schizosaccharomyces specific protein	3.266
SPNCRNA.1205				intergenic RNA (predicted), possible alternative UTR	3.26
SPAPB1E7.07		glt1+		glutamate synthase Glt1 (predicted)	3.254
SPBC11C11.05				KRE9 family cell wall 1,6-beta-glucan biosynthesis protein (predicted)	3.237
SPAC4G8.07c		trm2+		tRNA (m5U54) methyltransferase Trm2 (predicted)	3.223
SPAC24B11.13		hem3+		hydroxymethylbilane synthase (predicted)	3.212
SPAP14E8.05c				UPF0136 family mitochondrial protein, implicated in heme biosynthesis	3.208
SPCC1020.01c		pma2+		P-type proton ATPase, P3-type Pma2	3.201
SPBC16H5.06		rip1+		ubiquinol-cytochrome-c reductase complex subunit 5	3.197
SPCC1235.11		mpc1+		mitochondrial pyruvate transmembrane transporter subunit Mpc1 (predicted)	3.139
SPBPB21E7.07		aes1+		enhancer of RNA-mediated gene silencing	3.124
SPBC1711.12				serine-type peptidase activity	3.055
SPAC1486.11		fmc1+		mitochondrial matrix protein, F1F0 ATP synthase assembly factor Fmc1 (predicted)	3.1
SPBC609.01				ribonuclease II (RNB) family, involved in nuclear-transcribed mRNA catabolic process (predicted)	3
SPCC1281.04				pyridoxal reductase (predicted)	3
SPAC23H4.06		gln1+		glutamate-ammonia ligase Gln1	3
SPBC685.03				Schizosaccharomyces specific protein	3
SPBC27B12.14				mitochondrial membrane protein complex assembly protein (predicted)	3
SPAC56F8.12				conserved fungal protein	3
SPBC1683.10c		pcl1+		ferrous iron/manganese transmembrane transporter Pcl1	3
SPAC869.02c		yhb1+		nitric oxide dioxygenase Yhb1	2.9
SPBC28E12.02				RNA-binding protein	2.9
SPBC1A4.04				Schizosaccharomyces specific protein	2.9
SPBC685.02		exo5+		mitochondrial single stranded DNA specific 5'-3' exodeoxyribonuclease Exo5 (predicted)	2.9
SPBPB2B2.19c				S. pombe specific 5Tm protein family	2.9
SPCC1281.07c				glutathione S-transferase (predicted)	2.9
SPAC3F10.07c		erf4+		palmitoyltransferase complex subunit Erf4 (predicted)	2.9
SPNCRNA.276				non-coding RNA (predicted)	2.9
SPCC970.02				mannan endo-1,6-alpha-mannosidase (predicted)	2.9
SPNCRNA.1063				intergenic RNA (predicted), possible alternative UTR	2.8
SPAC3F10.06c		rit1+		initiator methionine tRNA 2'-O-ribosyl phosphate transferase (predicted)	2.776
SPBC3H7.03c				2-oxoglutarate dehydrogenase (lipoamide) (e1 component of oxoglutarate dehydrogenase complex) (predicted)	2.764
SPCC417.15				dubious	2.763
SPAC1486.01		sod2+		mitochondrial superoxide dismutase Sod2	2.746
SPBC3B9.19		mge1+		mitochondrial GrpE domain chaperone protein (predicted)	2.745
SPNCRNA.32		prl32		non-coding RNA, poly(A)-bearing (predicted)	2.74
SPCC11E10.09c				alpha-amylase homolog (predicted)	2.738
SPAC5D6.09c		mug86+		acetate transmembrane transporter (predicted)	2.736
SPCC320.07c		mde7+		RNA-binding protein Mde7	2.727
SPNCRNA.1469				antisense RNA (predicted)	2.725
SPBC119.06		sco1+		copper chaperone Sco1 (predicted)	2.722
SPCC737.02c		qcr7+		ubiquinol-cytochrome-c reductase complex subunit 6 (predicted)	2.715
SPBC31A8.02				pseudogene	2.69
SPAPB1A10.08				Schizosaccharomyces specific protein	2.682
SPAP8A3.05		ski7+		ski complex interacting GTPase Ski7	2.641
SPBC19F8.06c		meu22+		amino acid transmembrane transporter, predicted Meu22	2.641
SPBC6B1.03c				Pal1 family protein	2.636
SPBC21H7.07c		his5+		imidazoleglycerol-phosphate dehydratase His5	2.623
SPAC922.07c		atd2+		aldehyde dehydrogenase (predicted)	2.619
SPAC4F10.08		mug126+		Schizosaccharomyces pombe specific protein	2.617
SPAC18G6.12c				ThiJ domain protein (predicted)	2.613
SPNCRNA.642				antisense RNA (predicted)	2.613
SPCC622.12c		gdh1+		NADP-specific glutamate dehydrogenase Gdh1 (predicted)	2.61
SPCC1259.14c		meu27+		UPF0300 family protein 5	2.557
SPNCRNA.376				non-coding RNA (predicted)	2.554
SPAC15F9.01c				central kinetochore associated family protein	2.542
SPNCRNA.534				non-coding RNA (predicted)	2.524
SPNCRNA.1220				intergenic RNA (predicted), possible alternative UTR	2.499
SPAC869.08		pcm2+		protein-L-isoaspartate O-methyltransferase Pcm2 (predicted)	2.488
SPAC25A8.03c				DUF185 protein, mitochondrial	2.487
SPCC191.11		inv1+		external invertase, beta-fructofuranosidase	2.48
SPAC13G7.06		met16+		phosphoadenosine phosphosulfate reductase	2.461
SPNCRNA.861				intergenic RNA (predicted)	2.458
SPBC1711.11				autophagy associated protein (predicted)	2.45
SPBP8B7.27		mug30+		HECT-type ubiquitin-protein ligase E3 (predicted)	2.433
SPCC4G3.03				WD40/YVTN repeat-like protein	2.426
SPBC19C7.09c		uve1+		endonuclease Uve1	2.423
SPCC338.10c		cox5+		cytochrome c oxidase subunit V (predicted)	2.422
SPAC20G8.04c				mitochondrial electron transfer flavoprotein-ubiquinone oxidoreductase Cir2 (predicted)	2.42
SPCPJ732.03		meu15+		Schizosaccharomyces pombe specific protein Meu15	2.417
SPCC1322.10				cell wall protein Pwp1	2.411
SPAC1A6.06c		meu31+		Schizosaccharomyces specific protein Meu31	2.397
SPAC1039.11c		gto1+		alpha-glucosidase (predicted)	2.387
SPBC530.12c		pdf1+		palmitoyl protein thioesterase/ dolichol pyrophosphate phosphatase fusion protein Pdf1	2.382
SPNCRNA.66		prl66		non-coding RNA, poly(A)-bearing (predicted)	2.37
SPBC947.15c		nde1+		mitochondrial NADH dehydrogenase (ubiquinone) Nde1 (predicted)	2.357
SPBPB21E7.02c				phosphoglycerate mutase family	2.355
SPCC830.08c		yop1+		ER membrane protein DP1/Yop1	2.355
SPAPB1E7.11c				Schizosaccharomyces specific protein	2.349
SPBC12C2.12c		glo1+		glyoxalase I	2.345
SPAC694.04c				conserved eukaryotic protein	2.336
SPBC1711.05				nucleocytoplasmic transport chaperone Srp40 (predicted)	2.328
SPBC21D10.10		bdc1+		bromodomain containing protein 1, Bdc1	2.317
SPNCRNA.1157				intergenic RNA (predicted)	2.31
SPAC3F10.05c		mug113+		T5orf172 family protein	2.309
SPAC11D3.13		hsp3104+		ThiJ domain protein	2.307
SPBC1778.06c		fim1+		fimbrin	2.305
SPAC343.01c		erg8+		phosphomevalonate kinase Erg8 (predicted)	2.299
SPBC1652.02				APC amino acid transmembrane transporter (predicted)	2.296
SPBC27B12.03c		erg32+		C-5 sterol desaturase Erg32	2.295
SPAC19D5.01		pyp2+		tyrosine phosphatase Pyp2	2.293
SPBC1348.13				similar to fragment of cox1 intron protein (SPMIT.02.1/SPMIT.03.1)	2.262
SPNCRNA.1362				antisense RNA (predicted)	2.253
SPAC6C3.02c				mitochondrial CHCH domain protein (predicted)	2.25
SPAC1687.20c		mis6+		kinetochore protein, CENP-I ortholog Mis6	2.242
SPAC5D6.10c		mug116+		Schizosaccharomyces pombe specific protein Mug116	2.238
SPNCRNA.1089				intergenic RNA (predicted), possible alternative UTR	2.238
SPCC16C4.02c				DUF1941 family protein, human neurochondrin ortholog	2.234
SPBC359.06		mug14+		adducin	2.229
SPCC320.11c		nip7+		RNA-binding protein involved in ribosome biogenesis Nip7 (predicted)	2.228
SPSNORNA.16		snoR56		small nucleolar RNA snR56 (predicted)	2.225
SPAC5D6.12		mtf2+		mitochondrial translation protein Mtf2 (predicted)	2.223
SPBC409.17c				DUF1769 family protein	2.214
SPCC16C4.10				6-phosphogluconolactonase (predicted)	2.208
SPAC22F8.02c		pvg5+		PvGal biosynthesis protein Pvg5	2.205
SPCC594.04c				steroid oxidoreductase superfamily protein (predicted)	2.202
SPAC25H1.09		mde5+		alpha-amylase homolog Mde5	2.197
SPBC29A3.18		cyt1+		cytochrome c1 Cyt1 (predicted)	2.195
SPAC23H3.11c				glucosidase (predicted)	2.194
SPNCRNA.863				intergenic RNA (predicted)	2.193
SPAC688.04c		gst3+		glutathione S-transferase Gst3	2.191
SPCC162.10		ppk33+		serine/threonine protein kinase Ppk33 (predicted)	2.191
SPBC1289.13c		gmh6+		alpha-1,2-galactosyltransferase Gmh6	2.191
SPNCRNA.1519				intergenic RNA (predicted)	2.191
SPBC17A3.01c		tim50+		TIM23 translocase complex subunit Tim50 (predicted)	2.19
SPBC2F12.08c		ceg1+		mRNA guanylyltransferase Ceg1	2.186
SPNCRNA.1348				intergenic RNA (predicted)	2.182
SPAC27D7.12c		but1+		neddylation pathway protein But1	2.174
SPCC4F11.04c		imt2+		mannosyltransferase Imt2	2.169
SPAC8C9.03		cgs1+		cAMP-dependent protein kinase regulatory subunit Cgs1	2.154
SPNCRNA.778				intergenic RNA (predicted)	2.152
SPBC16H5.10c		prp43+		ATP-dependent RNA helicase Prp43	2.144
SPNCRNA.09		prl9		non-coding RNA, poly(A)-bearing (predicted)	2.144
SPAC2C4.04c				conserved eukaryotic protein	2.143
SPNCRNA.940				intergenic RNA (predicted)	2.142
SPAC22A12.14c				BSD domain protein, unknown biological role	2.141
SPNCRNA.1604				intergenic RNA (predicted)	2.139
SPNCRNA.1186				intergenic RNA (predicted), possible alternative UTR	2.137
SPBC3B8.06				conserved fungal protein	2.137
SPCC1442.09		trp3+		anthranilate synthase component I (predicted)	2.136
SPNCRNA.888				antisense RNA (predicted), possible alternative UTR	2.134
SPCC757.09c		rnc1+		RNA-binding protein that suppresses calcineurin deletion Rnc1	2.13
SPAC23C11.14		zhf1+		zinc ion transmembrane transporter Zhf1	2.129
SPAC13G6.08				Cdc20/Fizzy subfamily WD repeat protein	2.128
SPNCRNA.08		prl8		non-coding RNA, poly(A)-bearing (predicted)	2.127
SPAC17H9.08				mitochondrial coenzyme A transmembrane transporter (predicted)	2.119
SPCC24B10.16c				proteasome assembly chaperone 4 (predicted)	2.119
SPNCRNA.1563				antisense RNA (predicted)	2.116
SPNCRNA.520				non-coding RNA (predicted)	2.116
SPCC16A11.09c		tim23+		TIM23 translocase complex subunit Tim23 (predicted)	2.115
SPBC1703.06		pof10+		F-box protein Pof10	2.113
SPCC338.02		mug112+		Schizosaccharomyces pombe specific protein Mug112	2.112
SPCC191.01				Schizosaccharomyces specific protein	2.11
SPNCRNA.1343				intergenic RNA (predicted)	2.108
SPBC19C7.12c		omh1+		alpha-1,2-mannosyltransferase Omh1	2.102
SPAC15A10.17		coa2+		cytochrome C oxidase assembly factor Coa2 (predicted)	2.102
SPNCRNA.931				antisense RNA (predicted)	2.101
SPBC16C6.08c		qcr6+		ubiquinol-cytochrome-c reductase complex subunit 8, hinge protein (predicted)	2.1
SPBC1703.12		ubp9+		ubiquitin C-terminal hydrolase Ubp9	2.093
SPNCRNA.1617				antisense RNA (predicted)	2.088
SPBC17D1.01				transcriptional regulatory protein Spp41 (predicted)	2.079
SPAC328.09				mitochondrial 2-oxoadipate and 2-oxoglutarate transmembrane transporter (predicted)	2.078
SPCC191.02c		acs1+		acetyl-CoA ligase (predicted)	2.075
SPNCRNA.253				non-coding RNA (predicted)	2.057
SPAC12B10.11		exg2+		glucan glucosidase Exg2, unknown specificity	2.054
SPBC887.08				Schizosaccharomyces specific protein	2.051
SPNCRNA.791				antisense RNA (predicted)	2.051
SPCC11E10.06c		elp4+		elongator complex subunit Elp4 (predicted)	2.046
SPBC18H10.18c				Schizosaccharomyces specific protein	2.041
SPBC31A8.01c		rtn1+		reticulon-like protein Rtn1	2.037
SPNCRNA.200				non-coding RNA (predicted)	2.034
SPNCRNA.505				non-coding RNA (predicted)	2.033
SPBC2F12.11c		rep2+		MBF transcription factor activator Rep2	2.033
SPBC1347.06c		cki1+		serine/threonine protein kinase Cki1	2.03
SPNCRNA.1218				intergenic RNA (predicted), possible alternative UTR	2.03
SPCC1442.10c		rpb3+		RNA polymerase II subunit 3	2.023
SPAC1B3.21		coa3+		cytochrome C oxidase assembly factor 3, Coa3 (predicted)	2.023
SPNCRNA.104				non-coding RNA (predicted)	2.02
SPNCRNA.242				non-coding RNA (predicted)	2.017
SPAC20H4.03c		tfs1+		transcription elongation factor TFIIS	2.016
SPBC216.04c		mxr2+		peptide-methionine (R)-S-oxide reductase MsrB	2.014
SPNCRNA.727				intergenic RNA (predicted)	2.013
SPNCRNA.606				antisense RNA (predicted)	2.012
SPBC26H8.02c		sec9+		SNAP-25 homologue, t-SNARE component Sec9	2.01
SPACUNK4.11c		mpp6+		nuclear exosome-associated RNA binding protein Mpp6	2.009
SPSNORNA.31		snoR39a		small nucleolar RNA snR39	2.009
SPNCRNA.729				intergenic RNA (predicted), possible alternative UTR	2.006
SPAC1F8.05		isp3+		Schizosaccharomyces pombe specific protein Isp3	2.005
SPAC18B11.07c		rhp6+		Rad6 homolog, ubiquitin conjugating enzyme E2 Rhp6	2.005
SPAC22A12.02c		mug103+		Schizosaccharomyces specific protein Mug103	2
